# Supplementary material for: Mediterranean Diet in Older Adults: Cardiovascular Outcomes and Mortality from Observational and Interventional Studies—A Systematic Review and Meta-Analysis
Source: Nutrients. 2024 Nov 19;16(22):3947. doi: 10.3390/nu16223947 (PMC11597443; doi:10.3390/nu16223947)
Supplement: Supplementary file 1 [file nutrients-16-03947-s001.zip]

Archive with 1 entries (1 files):
- nutrients-3228024-supplementary.pdf
